# Supplementary material for: Rapid identification and deployment of major genes for flowering time and awn traits in common wheat
Source: Front Plant Sci. 2022 Aug 26;13:992811. doi: 10.3389/fpls.2022.992811 (PMC9459131; doi:10.3389/fpls.2022.992811)
Supplement: Supplementary Table S1 — Detailed information for the length of each linkage group and genetic distances of the SNP markers on the whole genome. [file Table_1.XLSX]

## Sheet: Table S1
Chromosome	Marker name	Position	Genetic distances (cM)
1A	AX111681900	577313956	0
1A	AX94425021	577461576	0.48
1A	AX110021994	577498045	0.48
1A	AX89724016	577658037	0.48
1A	AX111584869	578772463	3.56
1A	AX108880253	537046264	75.13
1A	AX110472728	536810766	75.13
1A	AX110363276	536666081	77.06
1A	AX110095330	536660255	77.54
1A	AX109094916	534060608	79.48
1A	AX108782680	531677407	83.01
1A	AX111587201	515590853	84.52
1A	AX108814432	514662149	85.5
1A	AX110595621	513896901	85.98
1A	AX86172240	514136048	85.98
1A	AX110943566	514125995	85.98
1A	AX111106193	514192736	86.48
1A	AX109514069	514031260	86.96
1A	AX109354879	514117898	87.94
1A	AX111456530	512669385	89.99
1A	AX111140737	513573397	89.99
1A	AX109940978	513273618	89.99
1A	AX110485750	511487169	92.4
1A	AX109869264	511252406	93.37
1A	AX110172267	512008182	93.87
1A	AX110592362	512442006	93.87
1A	AX111031603	511269781	94.4
1A	AX108898845	511239709	94.91
1A	AX110565611	511619233	95.42
1A	AX108864657	511391698	95.95
1A	AX111671181	511249976	97.44
1A	AX108726928	510290358	98.42
1A	AX110364500	511007501	99.92
1A	AX108817975	509849908	101.41
1A	AX111051754	509688851	101.9
1A	AX109903085	511098531	101.9
1A	AX111092912	510904129	101.9
1A	AX109335303	510988500	102.38
1A	AX110531680	508646837	102.86
1A	AX108742844	509009509	104.31
1A	AX111643857	510448052	105.85
1A	AX110424311	500558955	106.9
1A	AX110557242	499248703	106.9
1A	AX111776783	500475864	106.9
1A	AX111235717	499354213	106.9
1A	AX109848736	499169188	106.9
1A	AX109848476	500344363	106.9
1A	AX110957642	501857356	106.9
1A	AX89527966	503464110	108.4
1A	AX111600781	503552702	110.48
1A	AX110675424	500965938	112.09
1A	AX111740931	503323914	112.6
1A	AX111481325	502503224	113.09
1A	AX108974223	505674692	114.05
1A	AX109999760	501041574	115.1
1A	AX110940802	501707959	116.15
1A	AX108766125	502860219	116.15
1A	AX110014194	500976447	118.68
1A	AX109336866	494353466	124.96
1A	AX110418193	491152381	126.43
1A	AX111222852	472544847	133.9
1A	AX110567101	471479740	136.36
1A	AX89670922	470685575	137.34
1A	AX110564663	463453980	140.27
1A	AX109867938	369737935	154.56
1A	AX111580125	308808799	159.22
1B	AX109295056	564900762	0
1B	AX111289140	641687579	40.34
1B	AX110979003	642429411	43.01
1B	AX108869074	642606405	43.51
1B	AX110557228	641857414	44
1B	AX89665545	641894812	44
1B	AX110928153	642471904	45.03
1B	AX111034656	640625693	46.03
1B	AX111074664	640862542	47.54
1B	AX111694700	637978034	50.08
1B	AX108814041	641691502	52.98
1B	AX108874388	642613993	53.94
1B	AX108936977	643101283	57.33
1B	AX109482958	643026731	57.81
1B	AX108743608	645004852	60.8
1B	AX109335817	653046315	69.16
1B	AX110506641	653263871	70.16
1B	AX110913887	653789799	71.16
1B	AX111584604	653524076	71.64
1B	AX108731144	654522982	73.58
1B	AX110575706	654636265	74.06
1B	AX109850421	654096168	76.48
1B	AX111592977	657183544	78.42
1B	AX109872283	659898920	81.89
1B	AX111006695	661632125	85.87
1B	AX108747782	664070972	92.41
1B	AX110373057	663083342	94.39
1B	AX110457683	664382857	96.4
1B	AX110489420	663230030	96.4
1B	AX109439707	664077810	96.89
1B	AX109963679	664287876	97.38
1B	AX110990078	666089546	100.82
1B	AX111548801	666062250	101.3
1B	AX109376365	666807428	103.73
1B	AX108745708	668082996	109.21
1B	AX111525685	670781552	113.12
1B	AX109299717	670794681	114.65
1B	AX112289703	673176421	118.31
1B	AX109374477	675389824	120.29
1B	AX110447268	675314313	121.81
1B	AX110020417	673605779	123.31
1B	AX110384584	674888381	124.3
1B	AX108960675	673602864	125.8
1B	AX110938295	674820480	126.81
1B	AX109373216	674611578	127.81
1B	AX109935558	674070713	128.8
1B	AX109840531	675450290	129.79
1B	AX111104551	675745467	130.27
1B	AX109409212	680121566	136.27
1D	AX110954234	453043097	0
1D	AX94935157	470729143	50.74
1D	AX94393018	478816601	75.64
1D	AX94958257	253184425	127.65
1D	AX109964445	97105	187.31
1D	AX111580886	212439	187.8
1D	AX109325023	2483504	192.42
1D	AX111220360	83884	196.94
1D	AX111530990	115494	197.44
1D	AX110913128	206092	197.93
1D	AX108743350	121378	198.42
1D	AX111556105	118376	198.9
1D	AX109948446	3177458	199.39
1D	AX110928291	78716	199.87
1D	AX109443788	3172531	200.35
1D	AX110771095	6058133	203.28
1D	AX109391114	6126365	203.28
1D	AX109309330	10974173	219.5
1D	AX109183884	11175262	220.51
1D	AX109899731	11176393	220.51
1D	AX111594357	10626231	220.51
1D	AX109739785	10940719	220.51
1D	AX109361517	11956788	220.51
1D	AX110177699	11799950	220.51
1D	AX95653181	11879726	221.01
1D	AX94533409	18576075	226.7
1D	AX111982829	18444189	226.7
1D	AX111626804	21689888	228.14
1D	AX109299157	21816535	228.62
1D	AX109141822	21838719	228.62
1D	AX110832745	21814742	229.61
1D	AX110533315	21704650	230.59
1D	AX108838867	21739614	231.08
1D	AX111153331	21695471	232.09
1D	AX110396163	21699862	232.57
1D	AX111363285	21669781	233.07
1D	AX108762024	21687946	233.07
1D	AX109825115	21657340	234.07
1D	AX111696398	21633252	236.05
1D	AX110782622	21553283	236.05
1D	AX111603342	21547676	236.05
1D	AX108781551	20087203	237.05
1D	AX109952932	21541550	238.05
1D	AX111443803	20570327	238.55
1D	AX109313626	20950996	239.04
1D	AX111648925	21220739	239.04
1D	AX108915914	21453791	239.04
1D	AX111904596	21462131	239.04
1D	AX111482680	20899707	239.04
1D	AX109036561	21481098	239.52
1D	AX111133676	20829276	240.01
1D	AX109384826	20335107	240.01
1D	AX111106287	20332338	240.01
1D	AX109879689	20061719	240.01
1D	AX86170880	19126952	240.01
1D	AX111065112	19148286	240.52
1D	AX111007232	19185842	241.48
1D	AX110949404	18711037	241.96
1D	AX111114064	18757734	242.44
1D	AX110054914	18765877	242.93
1D	AX111452454	18914110	242.93
1D	AX109511555	18754256	242.93
1D	AX109535621	19885682	242.93
1D	AX111014069	19804499	242.93
1D	AX110385759	18934590	244.95
1D	AX108753180	19003070	247.02
1D	AX109912640	18891058	250.14
1D	AX111375666	20999987	253.19
1D	AX111595042	20067129	255.14
1D	AX110936233	20184579	255.62
1D	AX111598919	18993390	256.65
1D	AX111375860	18714106	257.16
1D	AX108856185	19372741	257.16
1D	AX111145678	19184583	257.16
1D	AX110806579	18702758	257.16
1D	AX110080342	19182754	257.16
1D	AX109305324	18922345	259.83
1D	AX110904875	19809100	263.05
1D	AX110448322	19889633	264.09
1D	AX110880464	18747691	265.07
1D	AX110000721	18919981	265.57
1D	AX108886819	18798735	267.1
1D	AX109392782	18155662	269.1
1D	AX110910133	19366674	270.06
1D	AX109882538	18978852	271.02
1D	AX111536060	17167783	273.04
1D	AX108828080	17015113	274.05
1D	AX111315580	17300365	275.03
1D	AX110591439	17050273	276.58
1D	AX109875031	17047977	277.62
1D	AX109304848	17061640	278.64
1D	AX110844522	17176342	278.64
1D	AX110471014	17013383	278.64
1D	AX109057544	17011941	279.12
1D	AX108733209	17255316	279.62
1D	AX111504860	17123237	280.14
1D	AX108942669	17071429	281.2
1D	AX110011381	19873833	283.79
1D	AX109820652	20897774	284.8
1D	AX110556510	26529932	290.49
1D	AX94398233	28976225	294.1
1D	AX111491496	28576158	294.6
1D	AX110285684	37547482	300.29
1D	AX111382744	290416494	315.54
1D	AX111218609	281976438	316.09
1D	AX111539232	483509835	375.19
1D	AX111109251	484017880	378.13
1D	AX111070702	478940299	387.2
1D	AX110581400	479582629	392.39
1D	AX111845708	480522814	394.8
1D	AX94439418	360152385	436.87
2A	AX110675487	713874101	0
2A	AX109388167	722133298	1.05
2A	AX110478994	740360704	1.55
2A	AX111530828	739688015	14.64
2A	AX109273952	21251869	53.33
2A	AX108824773	18912713	55.79
2A	AX111015252	4974136	56.76
2A	AX110981112	31969715	65.85
2A	AX109998719	32232063	67.31
2A	AX110433540	31784553	70.3
2A	AX110576889	31848397	70.3
2A	AX111503398	33039708	70.79
2A	AX110530257	34164516	74.84
2A	AX109940674	36193231	79.33
2A	AX109444486	42338396	89.21
2A	AX110944608	41231303	92.17
2A	AX110364988	41460965	92.17
2A	AX109977789	41171103	92.17
2A	AX111176104	47826097	94.63
2A	AX108800392	44833777	95.12
2A	AX109873301	48390676	95.12
2A	AX110602968	44160170	95.12
2A	AX110424435	44507449	95.62
2A	AX110990485	44336340	96.12
2A	AX110453612	47795087	96.65
2A	AX109078598	48432383	97.19
2A	AX109359690	45041658	98.16
2A	AX111584885	44626388	98.64
2A	AX108895787	45072331	98.64
2A	AX109306411	44880623	100.64
2A	AX111068663	46997506	103.26
2A	AX111747762	57822616	114.03
2A	AX94419084	57999782	115.58
2A	AX111074112	59428127	117.66
2A	AX108726872	62215394	122.03
2A	AX110067600	66848383	126.36
2A	AX109422889	68227638	126.36
2A	AX110924609	65698409	126.36
2A	AX108898880	68243151	126.86
2A	AX108851673	66828404	127.35
2A	AX108877841	66295099	127.84
2A	AX110512107	80917106	133.95
2A	AX111167599	83847793	136.37
2A	AX111595047	84541434	137.36
2A	AX110426678	84007749	138.34
2A	AX111196881	84606150	139.34
2A	AX109652661	104809929	142.95
2A	AX109399923	106115655	143.95
2A	AX110651741	115714343	143.95
2A	AX111586543	115623802	143.95
2A	AX111681607	106768208	145.04
2A	AX108918440	107181872	146.11
2A	AX110045094	105508475	147.16
2A	AX110390878	115412166	148.69
2A	AX110042217	111421060	149.18
2A	AX109374174	108260201	149.18
2A	AX108761048	104924141	149.67
2A	AX110529331	105546223	150.16
2A	AX111018597	107311215	150.65
2A	AX111547712	115436625	150.65
2A	AX108875047	115111259	150.65
2A	AX109932416	115003949	150.65
2A	AX108927217	106093750	150.65
2A	AX110047893	105624394	150.65
2A	AX110526044	105479971	150.65
2A	AX108978733	106651324	151.13
2A	AX108858837	165742936	153.55
2A	AX110451812	166081943	155.49
2A	AX111464687	195841822	156.48
2A	AX110043968	500706298	157.51
2A	AX109622666	499217931	158.01
2A	AX109298057	502218856	158.01
2A	AX110927219	507989082	158.01
2A	AX108815438	503796173	158.51
2A	AX109534542	498035248	159.01
2A	AX111579127	487348962	160.94
2A	AX110552715	509713231	161.42
2A	AX110052411	512906978	161.91
2A	AX108730374	515902914	161.91
2A	AX111513283	516088744	162.42
2A	AX110533071	515449518	162.92
2A	AX108755609	515647095	162.92
2A	AX110542364	515248504	162.92
2A	AX109329986	509232943	164.45
2A	AX108948505	515545685	165.53
2A	AX110671457	509728023	165.53
2A	AX111759678	511405586	165.53
2A	AX108726912	515290313	165.53
2A	AX109976561	515147705	166.02
2A	AX111250334	516293673	166.51
2A	AX109964096	519215950	166.99
2A	AX110032328	524252092	166.99
2A	AX109972004	522921097	166.99
2A	AX110990519	521371277	166.99
2A	AX109345069	519264820	167.53
2A	AX110393596	524501027	168.03
2A	AX111655272	525822810	168.52
2A	AX111461384	523184732	168.52
2A	AX111560252	524138721	168.52
2A	AX109318659	521186016	169.52
2A	AX110975737	531144581	172.03
2A	AX110996940	541010682	173.01
2A	AX109474682	539647405	173.01
2A	AX109903935	538766987	173.01
2A	AX110401789	536230998	173.53
2A	AX111136642	512969299	175.06
2A	AX110943358	528210044	176.09
2A	AX109879152	531555997	176.58
2A	AX109437513	537963033	176.58
2A	AX110201960	536091361	176.58
2A	AX108859404	532501451	176.58
2A	AX111482119	567735024	177.07
2A	AX110674128	570197987	177.56
2A	AX111046657	556512255	178.52
2A	AX108908959	558421445	179.48
2A	AX111477067	564221765	180.45
2A	AX111020275	555830493	180.93
2A	AX109974497	566097085	181.43
2A	AX109430855	562471007	181.92
2A	AX111661329	570282226	181.92
2A	AX109463348	567768912	181.92
2A	AX109360868	556990854	181.92
2A	AX109449647	559777588	181.92
2A	AX110565704	557059460	182.42
2A	AX111140902	557004462	182.94
2A	AX110381246	562882907	182.94
2A	AX110525092	558843636	182.94
2A	AX109624083	571429016	182.94
2A	AX110963429	571450109	182.94
2A	AX109492818	566443098	183.47
2A	AX108763047	555479878	183.99
2A	AX110451079	543179842	184.5
2A	AX109913197	585141659	185.47
2A	AX111668052	561559386	185.97
2A	AX110725744	560797293	185.97
2A	AX110370613	558536561	185.97
2A	AX109927461	556953839	185.97
2A	AX111139746	572618608	185.97
2A	AX110126474	586913798	187.46
2A	AX108822367	595221601	189.39
2A	AX110407291	603732041	191.32
2A	AX110168387	604129562	191.8
2A	AX109280291	604861056	192.29
2A	AX110916067	604799415	192.29
2A	AX109963316	605379330	194.8
2A	AX109452459	604921384	195.3
2A	AX109290429	608865127	198.74
2A	AX109866206	677352227	209.44
2A	AX110600844	699606252	219.95
2A	AX109440698	694973519	220.49
2A	AX109541086	699515833	221.57
2A	AX110596191	698135344	222.07
2A	AX109523500	691236566	224
2A	AX108865385	691220282	227.4
2A	AX111714220	695997864	230.86
2A	AX110124577	695626759	232.32
2A	AX109891139	695176217	233.31
2A	AX110366863	699327822	233.83
2A	AX108936399	698279511	234.33
2A	AX111026125	705779798	241.18
2A	AX110972990	705872015	245.36
2A	AX109843778	706244544	249.38
2A	AX111020087	721061598	256.93
2A	AX108849276	719962700	257.41
2A	AX110567354	719991867	257.41
2A	AX109422320	719945932	257.41
2A	AX110922354	734255514	272.34
2A	AX108756143	734270633	272.82
2A	AX109311865	734740136	276.22
2A	AX110990867	735607380	279.16
2A	AX109891523	734979824	279.64
2A	AX108949998	740138704	284.58
2A	AX111036826	742783403	285.07
2A	AX109936337	744613743	286.55
2B	AX110907266	797231304	0
2B	AX111695650	801225049	10.15
2B	AX110907022	785280195	18.41
2B	AX108802815	785752001	20.83
2B	AX109345580	785228114	22.28
2B	AX89713814	784717874	26.22
2B	AX111105832	784542631	26.7
2B	AX109390870	784537726	26.7
2B	AX109424589	784607385	26.7
2B	AX109477763	777403585	33.75
2B	AX111087936	777308839	34.23
2B	AX111449284	755052795	45.76
2B	AX111180018	755151454	46.26
2B	AX109328913	759272639	48.32
2B	AX109980364	755997957	48.82
2B	AX108868791	773469928	50.26
2B	AX111104009	773439757	50.26
2B	AX108826010	771818047	50.79
2B	AX108796024	767386995	51.31
2B	AX111181035	772027692	51.31
2B	AX109521609	763960247	52.78
2B	AX111557818	756597337	53.27
2B	AX109893764	761322218	53.27
2B	AX111077755	756117819	53.27
2B	AX109816623	759174472	54.31
2B	AX109276731	763445115	55.36
2B	AX108768498	752866407	56.88
2B	AX109990721	750012541	58.35
2B	AX110093788	751572652	59.79
2B	AX111071301	753951315	61.71
2B	AX111019809	751269416	62.19
2B	AX110062500	749289653	63.64
2B	AX110362146	749062512	64.62
2B	AX109074078	749067388	64.62
2B	AX110934424	745698699	65.59
2B	AX111497324	737868006	67.66
2B	AX109578675	740730962	70.22
2B	AX108930312	736890110	71.72
2B	AX109290179	731341817	74.75
2B	AX111738233	661781633	75.24
2B	AX89562318	716780146	75.74
2B	AX111049538	703702895	75.74
2B	AX111232583	663376150	75.74
2B	AX111472511	732339052	75.74
2B	AX111491563	658940395	76.24
2B	AX109387629	664360036	77.25
2B	AX110626871	660110889	78.25
2B	AX109893758	663131898	78.73
2B	AX109938690	731601932	79.22
2B	AX109327254	712790204	79.72
2B	AX108898318	662042149	79.72
2B	AX111526877	674024885	79.72
2B	AX110933649	710273112	81.25
2B	AX109459634	660462617	82.78
2B	AX111615072	679075625	84.26
2B	AX109386138	646960332	85.78
2B	AX108954862	647291037	85.78
2B	AX110396703	647293997	85.78
2B	AX111065907	649625446	87.76
2B	AX110453349	732227759	88.74
2B	AX109902602	732218082	88.74
2B	AX110391939	657821014	88.74
2B	AX108930003	708997932	88.74
2B	AX109352812	683045117	89.23
2B	AX111537364	665983094	89.72
2B	AX109481653	649732959	90.2
2B	AX111463928	649714638	90.2
2B	AX109378378	649607026	90.2
2B	AX109468803	650407896	90.2
2B	AX110981106	650416150	90.2
2B	AX110497059	649480210	90.2
2B	AX108786748	650684396	91.19
2B	AX111042735	648782366	92.75
2B	AX111058825	648702418	93.27
2B	AX111574728	647631571	93.77
2B	AX110674988	648759911	94.31
2B	AX110524762	648877427	94.83
2B	AX110421840	621188131	95.83
2B	AX110969751	612876657	96.35
2B	AX110490388	622029421	97.93
2B	AX110014779	613457068	99.47
2B	AX111507200	613255706	99.47
2B	AX111664643	613233830	99.47
2B	AX109306158	636473254	99.97
2B	AX111608697	617873856	100.47
2B	AX109321680	621065577	100.47
2B	AX109826390	621684294	100.47
2B	AX109374343	621972148	100.47
2B	AX111547965	620277144	100.47
2B	AX109821343	616492531	100.47
2B	AX108886189	621176648	100.47
2B	AX111017863	615886592	100.47
2B	AX110041715	621495843	100.96
2B	AX109973094	616966573	101.45
2B	AX111481511	621964874	101.93
2B	AX109878935	620499038	102.44
2B	AX110400079	622653702	102.94
2B	AX111624379	615437081	103.45
2B	AX110149562	614226762	103.96
2B	AX111560982	620631755	104.45
2B	AX109846523	613066971	105.44
2B	AX109276324	612686934	106.42
2B	AX111166929	612680821	106.93
2B	AX108740839	643287582	107.46
2B	AX111449213	612084154	107.46
2B	AX110029425	634951480	107.46
2B	AX86173854	643685086	107.46
2B	AX109439054	634683534	107.96
2B	AX111710161	611070971	108.45
2B	AX111561311	611276060	108.93
2B	AX89769839	636480568	109.88
2B	AX108926581	609757868	110.85
2B	AX111715350	593655953	112.35
2B	AX89336171	593658786	112.85
2B	AX110626270	600743541	114.94
2B	AX110372738	593769814	114.94
2B	AX110924488	597807793	114.94
2B	AX89717263	596653377	115.43
2B	AX111542084	595846002	115.91
2B	AX109893424	598672838	116.39
2B	AX111102966	579525657	117.36
2B	AX110530754	581791893	117.36
2B	AX111555027	566424468	118.33
2B	AX109820944	566455753	118.81
2B	AX110483861	564816352	119.8
2B	AX109508154	564913332	120.86
2B	AX109311494	564848593	121.37
2B	AX111544566	555836744	122.96
2B	AX109110439	564469966	124.55
2B	AX111167874	547007986	126.16
2B	AX111614519	540926994	126.7
2B	AX110378841	540911735	126.7
2B	AX108770888	540213746	127.21
2B	AX109645815	539697028	127.21
2B	AX110583932	540701215	127.21
2B	AX111597567	535380713	127.7
2B	AX110511445	522815621	129.64
2B	AX110712832	540532015	131.1
2B	AX111026216	538016047	131.58
2B	AX110127830	539801373	132.57
2B	AX110951840	529759510	133.56
2B	AX109576932	529566237	134.06
2B	AX109845767	546410092	136.96
2B	AX110611894	546230426	136.96
2B	AX111001071	512931236	138.96
2B	AX111757791	489262863	141.4
2B	AX110983186	486061007	142.89
2B	AX109403355	455474435	144.9
2B	AX89389145	448900861	146.84
2B	AX110003371	448874637	148.3
2B	AX110489945	449110571	149.27
2B	AX108756115	436558739	151.29
2B	AX110908678	427050835	151.29
2B	AX111056394	421439427	151.29
2B	AX111177658	432144600	151.77
2B	AX111530235	429248131	152.26
2B	AX109506225	419628941	152.75
2B	AX109290889	427947473	153.25
2B	AX111121837	424656315	153.73
2B	AX111644386	435162244	153.73
2B	AX111089695	433112037	153.73
2B	AX111563313	421548940	153.73
2B	AX109600921	426458491	154.73
2B	AX109864445	420609677	155.71
2B	AX108836063	425121137	156.2
2B	AX111069050	426631521	157.17
2B	AX109473987	436936321	158.15
2B	AX109992485	431882202	160.17
2B	AX110411480	428797001	161.2
2B	AX109911080	435481595	161.2
2B	AX111492829	427087671	161.7
2B	AX111007493	436879717	162.19
2B	AX86173321	421708608	162.19
2B	AX108819005	425753977	162.19
2B	AX111554611	424565024	162.19
2B	AX110557100	426300965	162.19
2B	AX111682299	419659310	162.19
2B	AX108849306	436959954	162.19
2B	AX111169343	403553745	163.64
2B	AX109973772	373493468	165.58
2B	AX109341201	269540035	166.06
2B	AX109999734	346670879	166.06
2B	AX109318462	272736678	170.63
2B	AX110479493	184117950	178.02
2B	AX111730596	110488369	187.1
2B	AX111004881	110906723	187.59
2B	AX109965430	99497283	192.98
2B	AX108765988	98376321	194.44
2B	AX109850856	98196367	195.4
2B	AX109423020	97917642	196.37
2B	AX109902122	95359570	197.34
2B	AX109012581	96597362	198.31
2B	AX111045756	96254665	198.31
2B	AX111496247	93932311	198.81
2B	AX110053306	92615196	199.32
2B	AX108853100	95332899	199.32
2B	AX109488675	97413897	199.32
2B	AX109924214	96218192	199.81
2B	AX111014027	92590742	200.8
2B	AX111546457	92546216	201.3
2B	AX109019608	98392131	201.81
2B	AX110985820	90785380	202.86
2B	AX110938146	91025504	203.35
2B	AX110472120	91040488	203.84
2B	AX110185224	90403598	205.28
2B	AX109967115	79313063	206.25
2B	AX108846709	68642666	215.67
2B	AX110383378	68621172	216.19
2B	AX109826391	68582020	216.67
2B	AX109478073	68696079	217.16
2B	AX110197242	68706643	217.68
2B	AX110965907	65471215	226.19
2B	AX111029413	59752739	230.39
2B	AX109442617	59469539	231.37
2B	AX109457132	59082479	231.37
2B	AX110673128	59700997	231.37
2B	AX110706315	59680679	231.37
2B	AX109275410	59673607	231.85
2B	AX110143958	59260326	232.34
2B	AX111212091	59659408	233.29
2B	AX110542456	59388188	233.78
2B	AX108955097	58817195	233.78
2B	AX110383086	56219907	233.78
2B	AX109989078	55065222	233.78
2B	AX108817536	58320727	233.78
2B	AX109976389	58863183	233.78
2B	AX110007238	45046885	238.02
2B	AX111597275	41414402	238.02
2B	AX109908323	44291858	240.46
2B	AX110077377	45737051	241.42
2B	AX109833701	43629665	242.39
2B	AX111674800	43380245	242.88
2B	AX110431065	45542689	242.88
2B	AX108730087	44419721	242.88
2B	AX109332625	44346154	243.87
2B	AX109471490	44154154	244.89
2B	AX110986876	43422922	245.38
2B	AX108959459	44120129	245.89
2B	AX111066207	45783179	246.4
2B	AX110473265	43406509	246.9
2B	AX110106827	43232809	247.41
2B	AX109528193	40434848	249.82
2B	AX110426897	33541973	255.75
2B	AX109916461	30588293	256.79
2B	AX110493970	30676125	257.3
2B	AX110983128	31819077	257.79
2B	AX110637555	28365041	261.36
2B	AX110565634	28150683	263.4
2B	AX110096206	28895178	264.89
2B	AX111215628	28120747	265.38
2B	AX110554347	28806614	265.38
2B	AX111488793	28231428	265.38
2B	AX111570478	28251194	265.38
2B	AX109374076	28089543	265.38
2B	AX108989389	28729097	265.38
2B	AX109905665	26493632	271.35
2B	AX109475762	25240748	274.43
2B	AX110426170	25117648	275.94
2B	AX86172194	25017737	276.43
2B	AX111466772	24931789	276.43
2B	AX111500033	22617347	285.64
2B	AX108924817	19352401	287.6
2B	AX110936280	655077	311.45
2B	AX109918460	10179688	313.91
2D	AX109259942	649743378	0
2D	AX111705929	634151120	20.03
2D	AX108827772	633606979	22.5
2D	AX110906716	632870684	23
2D	AX110440821	633333550	25.51
2D	AX111863253	630761852	33.71
2D	AX110994214	630323167	34.19
2D	AX109553519	575159934	50.81
2D	AX108785278	612329666	51.29
2D	AX111379159	609494323	51.29
2D	AX111019178	589505189	51.77
2D	AX110245078	608658952	51.77
2D	AX110977551	580225012	64.86
2D	AX108787135	599918442	77.35
2D	AX109823590	601574955	77.35
2D	AX111008551	571082263	77.35
2D	AX108949551	588798706	77.35
2D	AX109905590	595658217	77.35
2D	AX94464370	612935153	78.32
2D	AX108932431	605741703	79.82
2D	AX109530124	580195633	80.8
2D	AX110383904	579962771	80.8
2D	AX109786315	574823162	80.8
2D	AX110505028	574113228	80.8
2D	AX111702662	579187412	80.8
2D	AX110712075	575776740	80.8
2D	AX110388126	572405659	80.8
2D	AX108937321	589280336	80.8
2D	AX111563921	584863697	81.31
2D	AX110621587	598715883	81.82
2D	AX109913112	586957119	81.82
2D	AX109834035	570948236	82.31
2D	AX108772166	607418497	82.31
2D	AX108804414	585892906	82.8
2D	AX108778899	607495200	83.29
2D	AX111519867	611893236	84.25
2D	AX108743076	589645423	86.25
2D	AX111733722	617166219	88.26
2D	AX109328157	619166637	88.26
2D	AX110919062	619420450	88.26
2D	AX109287188	619405908	88.26
2D	AX111911067	609329988	89.25
2D	AX111013095	605781934	89.75
2D	AX108890079	601405305	89.75
2D	AX110929430	605802782	89.75
2D	AX111931249	606707528	89.75
2D	AX94632592	593270605	89.75
2D	AX111226064	589286700	91.23
2D	AX111491333	579535756	92.26
2D	AX111100271	572611519	92.76
2D	AX110972326	606919019	93.26
2D	AX111620087	578874114	93.76
2D	AX111004947	612450178	94.27
2D	AX110931635	597322454	94.27
2D	AX111116592	594833423	94.27
2D	AX109827976	593409274	94.27
2D	AX109376985	591179908	94.27
2D	AX111700023	590344073	94.27
2D	AX111538812	544737384	104.39
2D	AX108841399	533027125	111.02
2D	AX109972625	531677862	112.01
2D	AX108767381	528101805	114.44
2D	AX111566799	526211552	114.93
2D	AX109843323	523123775	116.41
2D	AX110410377	520533216	117.9
2D	AX110720701	512881951	119.85
2D	AX111516380	519126261	121.31
2D	AX111024861	373807033	138.29
2D	AX111125241	378768744	139.33
2D	AX110824612	375280678	139.84
2D	AX111248112	379695980	140.85
2D	AX111588905	379133537	141.85
2D	AX111717371	375366803	142.35
2D	AX89372585	377125104	144.28
2D	AX109817248	355172018	145.73
2D	AX111298592	363522891	146.72
2D	AX108777203	354382814	147.69
2D	AX111638682	353395755	148.19
2D	AX109417243	370121814	148.69
2D	AX111418357	355905978	149.18
2D	AX109742028	328556018	149.68
2D	AX111312852	331961215	149.68
2D	AX89640158	340512100	149.68
2D	AX109360867	345059303	150.17
2D	AX111152857	344445558	150.65
2D	AX89567255	354962161	151.13
2D	AX111430851	243794549	152.57
2D	AX108828130	287866915	153.05
2D	AX110781772	221937571	153.05
2D	AX109294613	313020587	153.57
2D	AX110446816	301444955	154.62
2D	AX110758731	217041669	155.6
2D	AX111605442	220630228	157.54
2D	AX110236383	305333853	157.54
2D	AX109081732	229983893	157.54
2D	AX109792377	287999709	157.54
2D	AX110254944	302520265	158.03
2D	AX109434675	293928572	159
2D	AX109925088	250770132	159.96
2D	AX110928763	296845664	159.96
2D	AX109611169	286385217	159.96
2D	AX110717133	223945427	159.96
2D	AX109437900	232228979	159.96
2D	AX111535995	290747994	160.46
2D	AX111492593	296178605	160.95
2D	AX111988840	296092350	160.95
2D	AX110678877	247677909	161.45
2D	AX110324610	299519018	162.46
2D	AX110587475	203503713	163.44
2D	AX110585234	243666989	163.92
2D	AX111678972	302779959	164.91
2D	AX109208408	212372982	165.96
2D	AX109639025	249417822	167.58
2D	AX109360320	195723966	169.11
2D	AX111443697	194982270	169.11
2D	AX111924290	194282758	170.11
2D	AX109710757	197496279	170.61
2D	AX109587873	198318853	170.61
2D	AX110887735	277558980	170.61
2D	AX109044020	183107817	171.1
2D	AX109988452	186630190	171.59
2D	AX109448962	187143819	171.59
2D	AX109912977	183101416	171.59
2D	AX111114755	182101983	171.59
2D	AX110173236	179865285	172.55
2D	AX109312011	179355129	173.03
2D	AX110977542	175283182	173.52
2D	AX111143909	175760610	173.52
2D	AX108793260	167310587	175.45
2D	AX109455709	160826799	175.93
2D	AX110219513	160838611	176.42
2D	AX108814021	156140885	176.91
2D	AX109359261	141113352	177.86
2D	AX110872666	143234332	178.35
2D	AX109970191	140759212	180.37
2D	AX111342539	100544989	187.85
2D	AX111151907	95521662	188.34
2D	AX109268206	81836216	189.8
2D	AX94447343	83819344	189.8
2D	AX111148128	81385155	190.28
2D	AX110073027	82143828	190.77
2D	AX111913706	82102362	191.26
2D	AX109283238	82189082	191.74
2D	AX109209719	83553194	191.74
2D	AX108802182	83138652	191.74
2D	AX109545430	82105744	191.74
2D	AX109633607	81645990	191.74
2D	AX109898445	81648897	191.74
2D	AX111462389	81575645	191.74
2D	AX111082823	82142495	192.77
2D	AX109018957	82110233	193.8
2D	AX110373525	81650905	194.29
2D	AX111072948	81310741	194.78
2D	AX111606890	81297830	195.26
2D	AX110064558	81315393	195.75
2D	AX109913336	81022528	195.75
2D	AX109419741	81151128	195.75
2D	AX109425584	80970133	195.75
2D	AX111084394	80223103	196.24
2D	AX111650934	80045572	196.24
2D	AX110055353	72213664	204.27
2D	AX110896230	73209127	205.82
2D	AX110507164	60837616	209.47
2D	AX111907126	40518152	223.23
2D	AX111956072	34428838	234.61
2D	AX111561744	23416219	251.5
2D	AX109842248	23102530	251.98
2D	AX89702253	22203843	254.39
2D	AX110058858	22237096	254.88
2D	AX111444111	22255143	255.37
2D	AX110494885	22123193	255.37
2D	AX109319764	19555689	255.88
2D	AX89576820	22176723	256.89
2D	AX109400789	20924026	257.41
2D	AX111586009	20676907	286.63
2D	AX111193092	11400036	339.37
2D	AX94612882	389278127	385.78
2D	AX110926022	4480593	429.9
2D	AX109790969	36776579	491.15
2D	AX110532365	61798246	538.89
2D	AX109883577	560936538	567.32
2D	AX89471404	474737357	575.94
2D	AX94417157	458736785	594.43
3A	AX111556797	57500482	0
3A	AX110088946	25912048	54.45
3A	AX108978242	722303706	100.04
3A	AX110696128	721574826	100.04
3A	AX111024170	721509883	100.04
3A	AX111762406	724587724	101.98
3A	AX111497717	727068480	107.9
3A	AX109882628	727387665	108.87
3A	AX108891558	733024291	117.69
3A	AX111634015	734789148	118.18
3A	AX95684337	737969481	120.12
3A	AX111009320	744064458	130.12
3A	AX110383718	12439153	191.52
3A	AX111070416	13269263	201.1
3A	AX108813812	13572791	202.07
3A	AX111241198	13790929	202.07
3A	AX110379411	13657919	202.07
3A	AX110415657	7866417	209.09
3A	AX108914314	7928764	209.57
3A	AX111127611	7085370	210.58
3A	AX111486221	7650013	211.59
3A	AX111212311	10245952	215.36
3A	AX109397205	24609700	238.16
3A	AX110551244	26045492	240.69
3A	AX109553201	61478965	263.96
3A	AX86183848	63560183	266.92
3A	AX111609079	112047129	273.41
3A	AX111285678	125816426	275.41
3A	AX109904743	143143063	277.41
3A	AX111168955	168834162	278.36
3A	AX109915534	164936444	279.33
3A	AX108923506	203742781	280.78
3A	AX110122182	195866454	281.26
3A	AX111134876	342923155	282.26
3A	AX109302659	268917602	282.26
3A	AX109868656	208799533	282.26
3A	AX108737998	377243317	282.26
3A	AX111777043	378356920	282.26
3A	AX111676425	262259286	283.27
3A	AX108860378	453444037	285.83
3A	AX109983808	442755348	287.77
3A	AX108827063	450006442	288.74
3A	AX110917484	512328586	300.48
3A	AX109386683	599906421	318.02
3A	AX108733125	633860357	328.03
3A	AX109964691	633801145	329.56
3A	AX111181772	638990465	331.06
3A	AX109452326	638492496	332.54
3A	AX109418113	638332915	333.03
3A	AX89381998	637901078	333.03
3A	AX111098463	638293959	333.51
3A	AX110405719	633068163	334.01
3A	AX110640161	633906600	334.01
3A	AX108823658	633058070	334.01
3A	AX110953818	632024353	335.94
3A	AX111471151	632775891	335.94
3A	AX110928333	643749683	337.88
3A	AX109956297	649398415	347.2
3A	AX110518818	649438322	347.2
3A	AX110414447	658897070	354.05
3A	AX109296878	659405497	354.54
3A	AX111011736	659524214	355.51
3A	AX109927628	659101744	356.49
3A	AX110932569	658980817	356.49
3A	AX111541125	686747441	362.67
3A	AX110932878	686180140	362.67
3A	AX111152015	696236055	374.35
3A	AX108863620	696288052	378.67
3A	AX108811169	695944424	379.66
3A	AX109315549	696125708	379.66
3A	AX108886467	694601353	379.66
3A	AX86169765	695658147	380.14
3A	AX109975400	695775395	382.14
3A	AX110496623	697019421	386.97
3A	AX94479553	700811389	400.15
3A	AX109280637	701835404	402.79
3A	AX109874039	701453362	403.27
3A	AX109351685	700421068	403.77
3A	AX108826558	701264700	403.77
3A	AX110478177	701860019	403.77
3A	AX110186255	702511916	404.75
3A	AX111513789	469676915	464.55
3A	AX111760682	422335336	514.33
3B	AX111474611	811036837	0
3B	AX111502226	808674178	8.01
3B	AX109908465	803518201	19.39
3B	AX110644442	802843027	20.39
3B	AX110949869	802706579	21.9
3B	AX109910869	762791258	40.46
3B	AX109910548	783176706	42.4
3B	AX110922128	771319012	44.33
3B	AX110023981	774680971	45.81
3B	AX110438189	775328510	47.31
3B	AX108759829	780263451	47.31
3B	AX111142543	774055431	47.8
3B	AX110960105	775824376	48.79
3B	AX109425958	775474530	48.79
3B	AX108936559	775561943	48.79
3B	AX109946770	775736337	49.81
3B	AX109949824	779679244	50.87
3B	AX108859880	758066501	61.45
3B	AX110530880	752328211	65.96
3B	AX110670863	751046460	68.02
3B	AX109521479	750405834	70.53
3B	AX109323720	752266208	73.04
3B	AX110375013	675645832	97.6
3B	AX111577177	656764031	106.12
3B	AX110928735	587726214	116.88
3B	AX109601926	95407387	137.33
3B	AX110907745	109506362	139.75
3B	AX108865914	112394131	140.72
3B	AX111090390	103909360	142.19
3B	AX111078759	104972635	143.16
3B	AX109287109	113535742	143.65
3B	AX109402731	108239629	143.65
3B	AX110129931	101630889	143.65
3B	AX111529095	114194575	144.14
3B	AX110535477	114705252	144.14
3B	AX108864275	63663790	147.64
3B	AX110010771	63431198	149.2
3B	AX109399079	62976210	151.27
3B	AX109036557	62382533	152.25
3B	AX109393346	62412157	153.25
3B	AX109876826	59086869	154.22
3B	AX109910758	59054885	156.14
3B	AX110548993	65160500	157.11
3B	AX111523002	55369721	159.55
3B	AX110473132	55615255	160.5
3B	AX109030201	55128869	160.99
3B	AX111151771	54657342	161.5
3B	AX110361727	55393538	162
3B	AX109488169	32382110	182.21
3B	AX111114319	31126894	182.69
3B	AX109892929	31901321	183.18
3B	AX109539037	31295895	183.68
3B	AX109915590	31635307	183.68
3B	AX109456037	32015154	183.68
3B	AX110629944	30535199	185.16
3B	AX110386267	31054237	185.16
3B	AX111089329	30961339	187.15
3B	AX110525380	25322853	195.41
3B	AX108914769	25212045	196.91
3B	AX109024577	25120468	197.4
3B	AX110423892	25208642	197.89
3B	AX110554286	24784329	199.81
3B	AX110973914	24818662	200.77
3B	AX110951756	7082678	220.22
3D	AX95220409	467321045	0
3D	AX111020572	565371934	54.55
3D	AX109894867	18555133	100.3
3D	AX111703658	32268623	128.27
3D	AX109914938	64172442	137.21
3D	AX94481074	179094005	194.34
3D	AX111789343	7573610	253.08
3D	AX111584386	7306718	264.28
3D	AX109104358	18944401	290.03
3D	AX110430652	24790901	301.96
3D	AX89574305	27877072	309.67
3D	AX109282311	36356349	320.07
3D	AX109688927	32465081	320.54
3D	AX109324006	39427536	322.53
3D	AX111337684	42304664	327.83
3D	AX109101506	47996630	338.45
3D	AX111653592	94791578	350.93
3D	AX110344922	105897551	354.54
3D	AX109537884	120632091	355.5
3D	AX110507207	117448620	355.5
3D	AX109660230	112755007	355.5
3D	AX108791525	115948335	355.99
3D	AX110985929	120324884	361.2
3D	AX109317471	129523657	367.01
3D	AX109143936	129598619	367.5
3D	AX109148067	125441524	367.5
3D	AX111666894	130341908	367.5
3D	AX110214968	130247863	368.5
3D	AX111371048	128540596	370
3D	AX111891650	134822499	371.44
3D	AX110450605	137627794	372.88
3D	AX109874802	164310228	373.85
3D	AX110529732	147425228	373.85
3D	AX111591851	153856651	373.85
3D	AX109383254	165740593	373.85
3D	AX108855898	167558513	373.85
3D	AX109273377	254037102	374.33
3D	AX109779736	273383221	375.79
3D	AX111362517	179182860	377.26
3D	AX110926251	255453985	379.39
3D	AX111675563	184510481	382.24
3D	AX109745596	193537781	384.89
3D	AX110434962	199370252	385.91
3D	AX108778625	192172781	385.91
3D	AX110260977	202945834	386.44
3D	AX109380273	174449254	386.96
3D	AX108877579	188056901	386.96
3D	AX110673653	234610668	387.46
3D	AX109790903	287421733	387.96
3D	AX111147649	274822017	387.96
3D	AX108830038	210397227	388.47
3D	AX110008196	184597508	388.96
3D	AX109923833	266549227	390.42
3D	AX110960738	302054569	391.38
3D	AX110857561	335291006	392.41
3D	AX110941541	299742523	393.43
3D	AX109538535	300571424	393.43
3D	AX111543321	326082748	393.43
3D	AX110827948	328521770	393.43
3D	AX110752656	333013774	394.43
3D	AX108788717	329440343	395.41
3D	AX109580758	339783992	397.83
3D	AX109859243	338876849	398.32
3D	AX109831081	342698100	399.32
3D	AX109933627	342116708	399.85
3D	AX110056468	349681443	400.37
3D	AX89577616	355222731	403.28
3D	AX109306840	366150994	406.67
3D	AX111410277	370015638	407.64
3D	AX109736551	371754400	409.17
3D	AX111601540	375243812	410.68
3D	AX110269309	371341801	413.12
3D	AX110398405	369421813	415.53
3D	AX89529257	405819459	419.93
3D	AX108891293	418788268	422.83
3D	AX111600632	505318198	464.79
3D	AX109688668	517513279	471.04
3D	AX89699893	515930886	472.56
3D	AX111218157	561030716	498.2
3D	AX110549775	596972342	556.9
3D	AX110811858	596980021	557.86
3D	AX109735671	596997350	558.84
3D	AX111547966	595710320	560.78
3D	AX110613747	596778221	561.75
3D	AX110600123	596072574	562.24
3D	AX109405015	596981348	563.24
3D	AX111484055	598531122	567.29
3D	AX110983950	1917674	640.02
4A	AX110422392	722662525	0
4A	AX110086641	705182334	2.59
4A	AX109863601	703167869	4.14
4A	AX109354782	703158184	5.11
4A	AX111050965	703966317	5.6
4A	AX109915181	707831859	6.1
4A	AX110936251	723692368	6.61
4A	AX111061218	626539165	14.24
4A	AX108790086	626635654	16.39
4A	AX110372380	626360530	17.47
4A	AX111508583	684899213	20.5
4A	AX111207003	684963302	21.45
4A	AX109956400	685771178	22.41
4A	AX110389720	685747796	22.93
4A	AX110970460	665754221	22.93
4A	AX109926421	684901974	23.41
4A	AX108925385	663180288	24.86
4A	AX109487849	662497433	25.35
4A	AX109418620	661672514	25.85
4A	AX111005904	659170598	25.85
4A	AX109924291	662452718	25.85
4A	AX108750577	660678185	26.32
4A	AX110434115	660342651	26.8
4A	AX108727823	639479943	27.3
4A	AX111456095	661016386	27.79
4A	AX111556007	665628227	28.28
4A	AX110499015	665969616	28.78
4A	AX111480812	660692655	28.78
4A	AX111460300	662421870	28.78
4A	AX111550229	661959307	28.78
4A	AX108807126	662711385	29.27
4A	AX109305480	667064769	29.76
4A	AX110527749	662969232	29.76
4A	AX110519009	667852552	29.76
4A	AX110540654	663258723	30.74
4A	AX110573633	639141362	31.23
4A	AX108908030	660437262	31.72
4A	AX111451048	663309474	32.21
4A	AX111522430	636688513	32.69
4A	AX111104133	663212001	33.19
4A	AX109381947	661772493	34.72
4A	AX111465498	626877157	40.55
4A	AX111514117	627739968	42.57
4A	AX110606045	626985918	42.57
4A	AX110497944	623443281	44.55
4A	AX110008463	624314019	44.55
4A	AX110122247	623886227	45.07
4A	AX111118482	618888243	47.71
4A	AX108812767	618568668	50.2
4A	AX110100721	618627340	50.7
4A	AX111074205	619354884	51.71
4A	AX109440196	619314385	52.81
4A	AX111631972	619408262	53.34
4A	AX111256422	620429472	54.32
4A	AX110948946	620449883	54.32
4A	AX110962851	621407254	54.82
4A	AX111153886	621188459	54.82
4A	AX109343545	620975654	55.32
4A	AX111624592	621007711	55.81
4A	AX111054150	617492598	57.73
4A	AX108834596	613682358	61.17
4A	AX111537186	613525981	63.61
4A	AX109824461	612097566	65.05
4A	AX108871453	612109000	65.05
4A	AX109891672	612120355	65.54
4A	AX110171894	605753144	69.04
4A	AX110126187	605735088	70.01
4A	AX109957052	605627575	72.97
4A	AX109508535	603498674	75.91
4A	AX110557238	603105510	77.83
4A	AX110671320	603112885	77.83
4A	AX111036377	603030088	77.83
4A	AX111070169	604045664	78.32
4A	AX109346617	605668531	79.31
4A	AX111642585	604067474	80.29
4A	AX108959856	603708427	81.24
4A	AX109285136	598676117	85.15
4A	AX109629907	598420894	85.62
4A	AX108794783	597731900	89.16
4A	AX108935127	597803587	92.25
4A	AX111466985	596508514	94.72
4A	AX109391536	584425606	100.86
4A	AX108899858	582517876	102.85
4A	AX110574688	583294977	103.34
4A	AX108763086	570776310	105.39
4A	AX110978991	550161506	106.86
4A	AX110043131	546258268	107.34
4A	AX108900808	542827852	107.82
4A	AX108928080	535306463	108.31
4A	AX111563829	536878817	108.31
4A	AX108826643	504192371	110.72
4A	AX109321866	377184186	110.72
4A	AX109398960	508987930	110.72
4A	AX111517366	386780991	111.21
4A	AX110930247	374356866	112.65
4A	AX109527362	467258017	113.13
4A	AX111582445	147643065	113.61
4A	AX110452830	309974320	114.09
4A	AX109500638	483900334	114.09
4A	AX110026809	472269145	115.21
4A	AX111563327	487243806	117.36
4A	AX111504010	221594607	119.37
4A	AX111056812	379775825	120.81
4A	AX109578468	228290804	121.31
4A	AX111123263	433253919	122.31
4A	AX111004006	440910199	123.29
4A	AX109987959	176313163	123.77
4A	AX108985287	182122087	124.27
4A	AX111527637	426206439	124.27
4A	AX109462856	497022822	124.76
4A	AX110497368	477034416	125.74
4A	AX109465075	206684372	126.76
4A	AX109857433	497821551	127.79
4A	AX111455414	413663730	128.29
4A	AX109307896	484860570	129.32
4A	AX109033918	388253996	130.32
4A	AX109059831	261894435	132.35
4A	AX109428971	488491214	133.85
4A	AX111487803	407021854	133.85
4A	AX111010105	299480878	134.33
4A	AX110954698	178189915	134.83
4A	AX110958863	403313269	134.83
4A	AX111456706	369888696	134.83
4A	AX108800004	172952173	135.31
4A	AX109940964	307094791	135.31
4A	AX108942360	247436160	135.31
4A	AX110568569	401780030	135.31
4A	AX110480939	470951964	135.31
4A	AX109831483	253554130	135.31
4A	AX111520514	265855734	135.31
4A	AX108734424	375775511	135.31
4A	AX110564633	171816949	135.31
4A	AX111625042	462441190	135.82
4A	AX109443898	221198834	135.82
4A	AX110063347	300876463	137.4
4A	AX111452507	183663764	139.4
4A	AX110444723	477950675	139.9
4A	AX111626548	438249268	139.9
4A	AX108791065	439005977	139.9
4A	AX108896469	307085794	140.39
4A	AX111139264	446398486	140.88
4A	AX111591589	433198233	142.44
4A	AX111651073	499536311	144.55
4A	AX109835894	430885780	145.05
4A	AX109474809	381507243	145.55
4A	AX108948430	402241702	145.55
4A	AX110971456	241610599	146.09
4A	AX109836972	252332508	146.62
4A	AX111091521	391551250	146.62
4A	AX109522359	171063659	146.62
4A	AX110045924	404973517	146.62
4A	AX111510741	247692641	147.64
4A	AX110578111	449114776	148.64
4A	AX109887699	360423850	148.64
4A	AX109988396	231889007	149.12
4A	AX109490376	482871379	150.09
4A	AX109335943	164722729	150.57
4A	AX109984925	428952437	151.06
4A	AX109310591	427910724	151.55
4A	AX109951289	427992395	151.55
4A	AX111638855	477018666	153.19
4A	AX110987247	129306867	155.98
4A	AX108798137	127719629	157.03
4A	AX109055595	124897003	157.52
4A	AX111622831	119410536	158.01
4A	AX111134111	138312670	159
4A	AX110410959	114736831	159.48
4A	AX109841348	126140620	160.48
4A	AX111452463	116714738	162.57
4A	AX109352963	112693398	163.64
4A	AX109841999	104699974	164.65
4A	AX108791064	121149583	165.62
4A	AX109559120	117943417	166.6
4A	AX111540931	126027935	166.6
4A	AX108880838	104848617	167.11
4A	AX111072858	117899186	167.62
4A	AX108931664	136755726	167.62
4A	AX111614310	132049466	167.62
4A	AX110686803	133684885	167.62
4A	AX109382518	132682903	167.62
4A	AX110517751	125469803	167.62
4A	AX109974355	119690979	167.62
4A	AX110956232	101313928	167.62
4A	AX109886147	121191087	168.09
4A	AX111503988	106573674	168.57
4A	AX111587091	105228303	169.05
4A	AX110950494	110147690	169.05
4A	AX111018616	136873641	169.05
4A	AX110595501	125955942	169.05
4A	AX108829120	123913347	169.56
4A	AX110994848	112935741	170.06
4A	AX111463769	121810506	170.06
4A	AX110667940	114534224	170.06
4A	AX108969300	125356184	173.24
4A	AX110417495	114576005	176.46
4A	AX110626009	115302601	176.46
4A	AX109445606	122084840	176.46
4A	AX110557442	127182154	176.96
4A	AX108799881	122624855	177.46
4A	AX109946109	137017919	177.96
4A	AX108759857	131816438	177.96
4A	AX110475420	128008334	179.05
4A	AX109911541	131985679	180.07
4A	AX108776922	113166810	180.55
4A	AX111143353	135213716	181.05
4A	AX111546095	108519069	181.54
4A	AX110016372	114559312	181.54
4A	AX110404514	114125967	181.54
4A	AX110001522	116210040	181.54
4A	AX110959847	109932608	181.54
4A	AX109627140	122281556	181.54
4A	AX110965836	121344123	182.56
4A	AX110667203	110907994	183.55
4A	AX109354728	111268266	183.55
4A	AX109866293	110590765	183.55
4A	AX109324791	109148447	184.06
4A	AX111532701	125073357	185.67
4A	AX111517822	108071965	187.2
4A	AX109366065	117214692	188.79
4A	AX109872431	106016313	189.88
4A	AX111018555	136916375	190.38
4A	AX110364487	121489376	190.86
4A	AX110464734	121904773	190.86
4A	AX108878081	118995126	190.86
4A	AX109037326	120198563	190.86
4A	AX110426548	120573291	190.86
4A	AX110517636	112991218	192.37
4A	AX111583589	121506980	194.53
4A	AX110474951	136860395	195.57
4A	AX111175660	110640065	196.06
4A	AX110465475	128076349	196.06
4A	AX108806138	114140212	196.06
4A	AX111660154	122539794	196.06
4A	AX109451749	129124947	196.57
4A	AX111014081	111816817	196.57
4A	AX110520060	127147129	196.57
4A	AX108735691	109439403	196.57
4A	AX108956519	139971963	196.57
4A	AX108827637	139715975	196.57
4A	AX111083842	121076337	196.57
4A	AX110385550	125385970	196.57
4A	AX111604874	117114942	196.57
4A	AX110561097	130315482	196.57
4A	AX111261997	124938742	197.59
4A	AX109330474	107306942	199.22
4A	AX109418813	122248852	199.75
4A	AX110493583	106656198	199.75
4A	AX109459388	113600490	200.24
4A	AX108795861	112226277	200.74
4A	AX109399076	129979636	201.7
4A	AX111586855	108367783	202.21
4A	AX110122140	125228778	202.73
4A	AX109863042	131321564	202.73
4A	AX108816968	121157850	203.7
4A	AX109915676	103004266	204.19
4A	AX110360228	122065432	204.67
4A	AX110544730	105593476	205.16
4A	AX110954224	123955743	205.16
4A	AX109901431	139612589	205.16
4A	AX111653083	138464341	205.67
4A	AX110400072	119602693	206.19
4A	AX111666924	109213263	207.22
4A	AX110952189	102837605	208.71
4A	AX109313089	123797964	209.26
4A	AX108899021	107835158	210.34
4A	AX109386626	110395343	210.84
4A	AX108842133	117062371	210.84
4A	AX111006003	120415328	210.84
4A	AX110934206	117235722	210.84
4A	AX111474643	107272298	210.84
4A	AX109448064	122050854	212.4
4A	AX109296730	68155791	216.7
4A	AX110050277	85572057	219.73
4A	AX111257246	69412797	220.69
4A	AX109411376	75340592	221.18
4A	AX110378723	57517037	222.14
4A	AX108779699	68786919	222.62
4A	AX111077847	69840804	222.62
4A	AX109953377	68952831	222.62
4A	AX109004289	68560391	223.14
4A	AX110030140	60357887	226.22
4A	AX109865536	59758336	226.72
4A	AX108829087	60037761	227.21
4A	AX108751023	60921930	228.19
4A	AX110549757	40871565	231.62
4A	AX109404656	46042955	234.11
4A	AX111241476	45481056	234.61
4A	AX109442556	45668712	235.09
4A	AX109474732	46409575	236.06
4A	AX110006427	46140858	236.54
4A	AX108746349	46221313	237.52
4A	AX111466734	45828504	238.49
4A	AX110918861	25197670	247.58
4A	AX110444194	24230776	248.54
4A	AX110400967	17842239	250.05
4A	AX110447967	16794966	257.98
4A	AX109094457	16671475	260.07
4A	AX110524110	16465045	262.49
4A	AX111099057	11985991	269.02
4A	AX110434765	11702860	270.01
4A	AX108802636	4195815	286.25
4A	AX111052968	3779204	288.76
4A	AX108744862	3218535	290.26
4A	AX109493601	3353889	290.74
4B	AX94486277	673203278	0
4B	AX109937343	664060118	12.65
4B	AX111159798	660709384	15.13
4B	AX111464378	657983449	16.63
4B	AX108756025	657293294	17.63
4B	AX109580127	657827728	18.61
4B	AX110977572	660136155	22.59
4B	AX110573767	657199345	25.55
4B	AX111533107	656649380	28.95
4B	AX109289454	656685352	28.95
4B	AX111662284	655177013	30.46
4B	AX109320907	655483242	30.95
4B	AX109455450	654522287	31.92
4B	AX108901659	655479647	31.92
4B	AX110673891	654468624	31.92
4B	AX110556474	656109491	31.92
4B	AX111098830	655747675	32.92
4B	AX109404256	655492632	34.96
4B	AX111057050	654587036	36.43
4B	AX111120836	653419808	37.89
4B	AX109287178	653417621	38.37
4B	AX111494463	651974314	39.34
4B	AX111456301	653383092	40.32
4B	AX111074651	653280109	40.81
4B	AX108958766	650934552	40.81
4B	AX109971274	652882812	41.31
4B	AX111079978	652913891	41.8
4B	AX89380210	652854834	42.79
4B	AX110991519	650951396	45.38
4B	AX111130103	650884949	47.89
4B	AX111613340	652964593	48.86
4B	AX110967502	652276480	50.8
4B	AX109314176	643767479	60.44
4B	AX89608181	640313850	64.33
4B	AX109033629	636925960	70.3
4B	AX108976434	636929688	70.3
4B	AX110574154	637267001	70.83
4B	AX110052025	637383934	71.31
4B	AX108820559	637126090	73.85
4B	AX111563823	612751683	82.24
4B	AX95631629	612844326	82.24
4B	AX111534602	611238111	84.28
4B	AX109438107	611596487	85.78
4B	AX111123475	611015480	85.78
4B	AX109360236	611614937	86.28
4B	AX110073859	610562304	86.77
4B	AX108797244	613319083	89.67
4B	AX109567968	594615580	92.11
4B	AX110157146	594446751	92.11
4B	AX108759846	531062145	102.24
4B	AX108815576	527011809	109.97
4B	AX111215976	266100947	124.04
4B	AX111221050	153083402	128.65
4B	AX110361956	75741547	137
4B	AX111738217	32415775	144.48
4B	AX94434500	31881778	144.95
4B	AX110549715	32167041	144.95
4B	AX108848122	31884914	144.95
4B	AX108793833	25842769	156.94
4B	AX111497396	25831676	158.41
4B	AX109968140	22255717	163.41
4B	AX110976982	21909379	163.41
4B	AX110477582	21578652	163.41
4B	AX111118705	20361686	168.18
4B	AX108957851	19998178	169.69
4B	AX111162353	19741293	169.69
4B	AX110641949	13982928	177.59
4B	AX108789742	13319823	180.05
4B	AX89464668	13299856	180.55
4B	AX89414036	13419503	181.55
4B	AX108739443	14047237	183.51
4B	AX111694282	14013166	183.99
4B	AX109401802	14051357	185.99
4B	AX110458661	10794833	193.51
4B	AX110383669	10708565	194.56
4B	AX109493042	10774664	196.1
4B	AX109382514	10713668	197.08
4B	AX111677448	11927154	200.51
4B	AX89554870	11911245	202.92
4B	AX108851428	12132281	203.43
4B	AX110161827	11593889	205.45
4B	AX110956311	6517768	207.86
4B	AX108750298	4311740	207.86
4B	AX108739211	4887172	208.35
4B	AX110960528	4526223	209.33
4B	AX110611878	4245836	209.82
4B	AX108764567	810796	217.47
4B	AX108750428	557571	217.95
4B	AX111109565	1062798	217.95
4B	AX111209223	1253111	218.44
4B	AX109852422	1187942	220
4B	AX94991164	433333077	279.61
4B	AX110994384	626459030	345.98
4D	AX94540236	230606409	0
4D	AX94459938	47991292	65.05
4D	AX109281075	351662670	73.62
4D	AX86165534	467218748	132.68
4D	AX111802919	508503834	176.48
4D	AX110832233	507128999	178.99
4D	AX89487309	500821668	186.89
4D	AX110912249	501805438	188.92
4D	AX109909493	501668010	188.92
4D	AX109400897	498907389	192.85
4D	AX110153017	481390025	205.02
4D	AX110740549	474648058	208.46
4D	AX111020167	471230950	208.94
4D	AX111567243	469891516	208.94
4D	AX110427792	465117866	214.05
4D	AX108841615	463703231	216.54
4D	AX109974947	459836546	217.51
4D	AX109451027	459302068	219.98
4D	AX111189824	456498365	219.98
4D	AX109873013	459311851	219.98
4D	AX108802977	459271229	219.98
4D	AX110600778	459066901	220.47
4D	AX111762027	456309435	221.52
4D	AX110617912	456090873	221.52
4D	AX111362129	456311457	221.52
4D	AX111003161	458045926	222.59
4D	AX108859082	456478181	224.11
4D	AX109531922	456286342	224.6
4D	AX110534016	457585391	225.09
4D	AX111482406	458264630	225.09
4D	AX109509579	456279006	225.09
4D	AX109517054	458388642	225.56
4D	AX111557205	456046448	227
4D	AX111490698	456052036	227.49
4D	AX111489710	456061575	227.49
4D	AX110425112	450536574	227.49
4D	AX109240555	455910174	228.49
4D	AX110618708	439870265	231.68
4D	AX109584872	439885468	231.68
4D	AX89611245	431041993	233.13
4D	AX109381048	421558189	235.86
4D	AX111092299	426603281	236.97
4D	AX111002463	428583960	237.48
4D	AX110938306	440199379	238.93
4D	AX111601811	442055428	238.93
4D	AX109818999	435073371	239.95
4D	AX169337603	438378288	240.97
4D	AX109305626	399199045	244.06
4D	AX111559890	398905270	245.04
4D	AX110289945	397686959	246.01
4D	AX109939837	385205641	247.96
4D	AX110027874	395385245	250.38
4D	AX109293367	394483664	250.38
4D	AX111473168	394970044	251.37
4D	AX111502147	295110845	254.52
4D	AX110843216	144819720	256.66
4D	AX111623623	136136995	258.7
4D	AX111368936	163344646	259.72
4D	AX110951951	133615550	260.74
4D	AX109168318	150778318	261.72
4D	AX109839117	132754358	262.71
4D	AX111620681	218796647	262.71
4D	AX110367834	159463491	262.71
4D	AX111531465	178551602	263.21
4D	AX111376629	254611587	264.21
4D	AX109800048	147395882	265.67
4D	AX108785325	132196610	266.18
4D	AX111544209	338444992	267.2
4D	AX109071036	119787105	269.15
4D	AX109725873	110236899	271.08
4D	AX89640014	116823588	271.08
4D	AX89434670	87946998	272.11
4D	AX108913628	89535136	274.04
4D	AX110014128	71178178	274.04
4D	AX110965371	90693063	274.04
4D	AX109305573	90599408	274.04
4D	AX111275046	70182149	274.53
4D	AX110199667	70982238	275.49
4D	AX89318480	68421035	279
4D	AX110919144	69735707	282.12
4D	AX111104331	67937569	283.11
4D	AX111216699	65853622	283.59
4D	AX108993205	65183194	283.59
4D	AX111072884	67273925	284.08
4D	AX111291738	60163600	284.56
4D	AX110369857	58160279	285.56
4D	AX109374357	58887032	286.55
4D	AX111339779	60740067	287.05
4D	AX110975379	57491949	288.05
4D	AX110583249	53771222	289.5
4D	AX110905331	51918196	289.99
4D	AX110169089	52436284	290.48
4D	AX111718609	52782000	290.96
4D	AX109535753	55045649	291.94
4D	AX110488905	51307126	292.95
4D	AX111003263	50153887	294.43
4D	AX109840136	48063896	295.87
4D	AX110696146	48857768	296.36
4D	AX111483158	47752714	296.85
4D	AX109747439	46420180	297.34
4D	AX109902086	46048569	298.35
4D	AX111034497	43460997	299.83
4D	AX109181699	35231862	302.27
4D	AX110015970	33040324	304.2
4D	AX111322614	37488534	304.7
4D	AX110565602	31398343	305.72
4D	AX111071805	27148446	307.64
4D	AX109445215	28581782	307.64
4D	AX111616151	16148517	314.01
4D	AX110527441	14568234	319.53
4D	AX89638215	14429909	319.53
4D	AX89371673	13252381	325.05
4D	AX109542373	506720132	375.34
5A	AX109995649	1805979	0
5A	AX109959220	1910019	1.95
5A	AX109019768	6252892	7.92
5A	AX110413733	6461462	8.4
5A	AX111093021	32133664	39.68
5A	AX110574166	32661825	40.16
5A	AX110556871	32107918	40.65
5A	AX108845112	32765585	41.6
5A	AX108969270	32770473	42.08
5A	AX111097570	34321483	43.05
5A	AX110939747	33003821	44.08
5A	AX111511879	37180160	48.32
5A	AX109879982	36827299	50.26
5A	AX110737781	37398048	50.26
5A	AX109459767	36330627	51.24
5A	AX109538251	37059702	51.72
5A	AX109357437	36324554	51.72
5A	AX110430693	35765945	51.72
5A	AX110995710	36863117	51.72
5A	AX110537939	37389245	52.21
5A	AX109892612	37933020	53.17
5A	AX109362376	37938836	53.17
5A	AX110569230	38031094	53.65
5A	AX111513381	38019791	55.15
5A	AX110906920	293499679	61.95
5A	AX110200309	292119759	62.46
5A	AX110950823	290075298	62.97
5A	AX109943089	77358250	62.97
5A	AX109412773	78041572	62.97
5A	AX110010306	81277686	62.97
5A	AX111579707	94120114	62.97
5A	AX111013097	96125310	62.97
5A	AX111149687	91522409	63.97
5A	AX110505951	95574230	64.94
5A	AX110691977	87024965	64.94
5A	AX110960930	87501284	64.94
5A	AX110101561	80148389	64.94
5A	AX109507804	82935437	65.45
5A	AX110400086	102934667	65.96
5A	AX109576537	102213382	65.96
5A	AX108801670	96313734	65.96
5A	AX111485449	80274728	65.96
5A	AX109487752	82884498	65.96
5A	AX111520864	106732420	66.46
5A	AX110468448	107452578	66.95
5A	AX110065139	102533129	67.44
5A	AX109486816	88909708	67.94
5A	AX111031102	100151846	68.45
5A	AX110045970	84392821	68.45
5A	AX110122130	82467667	68.45
5A	AX109399826	81147802	69.89
5A	AX110028038	256670448	71.34
5A	AX111478304	78379748	72.37
5A	AX111520132	78063038	73.45
5A	AX110971826	81238512	76.74
5A	AX110938838	78400875	78.83
5A	AX110185573	104157149	78.83
5A	AX109627692	103057357	79.33
5A	AX109835966	109431224	81.41
5A	AX109051252	100498145	83.5
5A	AX109533594	95828709	83.5
5A	AX108904079	98883765	83.5
5A	AX110570771	83292772	84
5A	AX109292374	77326678	85.06
5A	AX110944151	103743504	85.6
5A	AX109406463	99014229	86.12
5A	AX108783195	95529205	87.11
5A	AX111026527	77751789	87.62
5A	AX109982333	75624436	87.62
5A	AX108896443	77091151	87.62
5A	AX111527248	74669934	87.62
5A	AX111547173	74853893	87.62
5A	AX110425408	88566637	88.11
5A	AX109934620	107749811	88.6
5A	AX110456371	103801715	89.57
5A	AX109893133	78326385	90.59
5A	AX109429365	95070818	91.13
5A	AX110917656	102790441	91.13
5A	AX111520981	87859420	91.13
5A	AX109375676	87986973	91.13
5A	AX109605955	105433315	91.13
5A	AX111482792	95517751	91.62
5A	AX108784117	103425842	92.12
5A	AX111004463	91626957	93.6
5A	AX111194429	109305118	96.19
5A	AX109826699	104581898	99.37
5A	AX109924811	93736418	101.94
5A	AX108754211	100710789	104.02
5A	AX111523516	106576091	104.53
5A	AX111561903	82977701	104.53
5A	AX110065812	78979724	104.53
5A	AX109408147	78944717	104.53
5A	AX110491224	89387253	104.53
5A	AX111211854	105290541	104.53
5A	AX111601268	95786531	104.53
5A	AX111549923	96028740	105.54
5A	AX109541761	87419325	106.53
5A	AX111513550	262651050	108.16
5A	AX110426047	145553623	109.75
5A	AX111627208	119996691	109.75
5A	AX109653659	279551169	110.24
5A	AX110954624	356491465	113.23
5A	AX108938796	428244522	116.23
5A	AX111558539	385311464	118.66
5A	AX109960655	383394037	119.16
5A	AX111034691	384340549	119.65
5A	AX109974768	383169571	120.13
5A	AX111123576	383305559	121.11
5A	AX109301126	384463504	122.07
5A	AX110956005	384438192	123.13
5A	AX111606668	384636239	124.78
5A	AX108830696	385394670	126.91
5A	AX111127880	385023826	128.41
5A	AX109334693	382573659	129.86
5A	AX111250073	384075054	129.86
5A	AX111116672	383873565	129.86
5A	AX110131477	384972814	130.87
5A	AX109343369	382337284	131.86
5A	AX110553919	396492613	132.84
5A	AX109306108	396200008	134.32
5A	AX108786218	422076073	136.27
5A	AX108925104	430602625	137.25
5A	AX109836390	422884156	138.25
5A	AX111495320	422926666	138.75
5A	AX111574807	422104063	139.26
5A	AX108765908	422328298	139.26
5A	AX110508884	428416594	139.26
5A	AX111136203	430037662	139.78
5A	AX108838885	442554875	143.83
5A	AX108969605	443728923	144.32
5A	AX109981086	442512695	144.8
5A	AX110450234	441921268	144.8
5A	AX109967839	442836929	145.81
5A	AX110051038	452826580	151.13
5A	AX110616505	451880775	152.13
5A	AX110936875	452438235	153.09
5A	AX108946596	452431602	153.57
5A	AX109438159	452991474	153.57
5A	AX110534149	452522870	153.57
5A	AX109466244	458663071	156.66
5A	AX110997238	459345804	160.09
5A	AX109944510	459673705	160.09
5A	AX111521631	459002338	160.09
5A	AX110944199	470971207	166.09
5A	AX111216294	475609193	169.02
5A	AX110048492	474482164	171.44
5A	AX110679088	474822591	171.92
5A	AX111112941	473103024	172.41
5A	AX110944663	476661093	173.37
5A	AX110457864	477288479	174.35
5A	AX110456271	476688454	174.35
5A	AX109369408	477054572	174.88
5A	AX108820574	477216334	176.45
5A	AX109407789	479282622	178.03
5A	AX110427746	480190597	178.52
5A	AX110696972	480093074	178.52
5A	AX111600246	480222324	178.52
5A	AX111587429	479749855	178.52
5A	AX109950154	479461463	179.02
5A	AX109949955	479840429	179.51
5A	AX111617366	479754958	180.95
5A	AX111102760	479307507	181.91
5A	AX108838453	479745035	182.88
5A	AX109862073	479601483	183.37
5A	AX110448791	502797720	196.81
5A	AX109450752	512602592	199.81
5A	AX108760060	504451456	199.81
5A	AX110739984	509168544	199.81
5A	AX109991235	509037199	199.81
5A	AX109281221	503948638	199.81
5A	AX111100693	505421598	199.81
5A	AX110408704	504570548	199.81
5A	AX109400961	504773711	199.81
5A	AX108937402	504783736	199.81
5A	AX111531124	508333653	200.89
5A	AX110674219	513007585	203.09
5A	AX111021215	512903314	203.61
5A	AX108769376	513209071	203.61
5A	AX108783704	513702774	203.61
5A	AX108909064	513920119	203.61
5A	AX108806459	514265095	203.61
5A	AX108792108	514185510	203.61
5A	AX110979373	522343636	203.61
5A	AX109032082	522353142	203.61
5A	AX110411474	514302395	203.61
5A	AX110049923	513645008	203.61
5A	AX110993276	516642589	204.1
5A	AX109881503	514458154	204.1
5A	AX110979598	514804372	204.1
5A	AX109368127	522856250	204.6
5A	AX109378365	514424170	205.59
5A	AX109341178	515876173	206.59
5A	AX109451517	523362949	207.12
5A	AX108756757	523178584	207.12
5A	AX110984275	517957811	207.62
5A	AX109519157	513227354	208.13
5A	AX108741822	516798779	208.63
5A	AX110607963	515775754	209.13
5A	AX109315263	515822047	209.13
5A	AX111577464	523070334	209.13
5A	AX111140456	522976539	209.13
5A	AX111584234	522418492	209.13
5A	AX108789706	522356011	209.13
5A	AX110927943	522238634	209.13
5A	AX109825580	522112286	209.13
5A	AX110480975	520258358	209.13
5A	AX108786596	514996677	209.13
5A	AX109370992	523610747	209.13
5A	AX111606024	518313735	209.13
5A	AX109289814	518170091	209.13
5A	AX111464657	517868926	209.13
5A	AX109071599	517377106	209.13
5A	AX111603376	516808961	209.13
5A	AX109645077	516233487	209.13
5A	AX109870247	513968611	210.12
5A	AX110002389	520112634	211.14
5A	AX109447702	515135047	211.14
5A	AX108763705	516671031	212.1
5A	AX108763038	517124475	213.07
5A	AX108861269	503873008	214.03
5A	AX111104892	510075007	214.03
5A	AX109486542	510978834	217.08
5A	AX110549800	511895220	218.55
5A	AX111037037	512354327	219.54
5A	AX110456705	511420323	220.53
5A	AX109275686	527997344	222.96
5A	AX108779427	528137523	222.96
5A	AX111575788	530574112	223.46
5A	AX109905084	529415113	223.95
5A	AX109078558	534842754	224.95
5A	AX110443555	534823471	225.44
5A	AX110969110	530849498	225.93
5A	AX110926692	529441140	225.93
5A	AX108904353	531654038	225.93
5A	AX109038371	532031271	225.93
5A	AX109278001	532339948	225.93
5A	AX111575475	533284989	225.93
5A	AX109327091	530871774	226.43
5A	AX110584329	529369733	226.92
5A	AX111090974	532059148	227.89
5A	AX108917315	531543195	228.4
5A	AX110480590	526695903	228.4
5A	AX111590198	527615849	230.32
5A	AX110527123	526644759	230.81
5A	AX111520340	526850602	231.8
5A	AX111100071	526718207	232.3
5A	AX109894868	526597098	232.81
5A	AX110991433	526587890	232.81
5A	AX109366963	515146592	233.76
5A	AX110482418	527781449	234.74
5A	AX109936179	532642551	235.24
5A	AX110198776	532855410	235.74
5A	AX109355412	533018904	236.22
5A	AX109316564	535780346	239.65
5A	AX108956360	535701731	239.65
5A	AX108771346	535829763	240.14
5A	AX111618105	535653296	240.62
5A	AX109370781	537934584	244.64
5A	AX108796608	538505211	245.16
5A	AX110969024	539063545	245.16
5A	AX109644627	539073838	245.16
5A	AX109857378	538327300	245.16
5A	AX109878372	538715032	246.12
5A	AX111533734	538475185	247.62
5A	AX109473322	538643495	248.61
5A	AX108877013	537922195	249.12
5A	AX111744186	539504579	250.16
5A	AX109504449	539539942	250.65
5A	AX109898601	544473656	252.65
5A	AX110016633	547333614	254.17
5A	AX111037298	547416287	254.17
5A	AX111475234	546969818	254.68
5A	AX109980237	548422957	255.64
5A	AX108748742	548222264	257.57
5A	AX111463331	549576304	259.98
5A	AX111479128	549880108	260.48
5A	AX111517269	550881829	260.97
5A	AX109824014	550571660	260.97
5A	AX108790581	551041045	260.97
5A	AX111554770	552059143	260.97
5A	AX111010669	550643197	262.91
5A	AX108847962	552299096	264.44
5A	AX110545476	556734798	268.33
5A	AX108947827	555603027	268.33
5A	AX111494726	557037378	268.83
5A	AX110033406	556443868	269.32
5A	AX109053918	555161527	271.24
5A	AX110547198	561165927	274.18
5A	AX109494596	559064137	274.67
5A	AX109398903	559504009	276.65
5A	AX110460283	559090842	276.65
5A	AX109960078	560459597	276.65
5A	AX109940922	561984176	277.63
5A	AX108946114	561658221	278.11
5A	AX110490278	561813499	278.6
5A	AX108882152	562799680	279.1
5A	AX109353250	563757378	279.61
5A	AX109414570	562103189	280.11
5A	AX109102595	564551777	281.55
5A	AX110416467	569531423	288.51
5A	AX109297453	569675714	288.51
5A	AX110600609	569662280	288.51
5A	AX108787209	569549789	288.51
5A	AX110463206	570011323	290.48
5A	AX109353542	570177765	290.96
5A	AX109933519	570504565	291.94
5A	AX111564962	570369141	292.94
5A	AX111459751	570710617	292.94
5A	AX109876198	572814765	292.94
5A	AX109514517	572854808	292.94
5A	AX109895415	571931086	293.42
5A	AX111488805	572866456	294.38
5A	AX108805233	573321047	296.3
5A	AX110915393	573300902	296.78
5A	AX110027672	605679022	317.48
5A	AX111512110	608700604	320.88
5A	AX109278524	609616585	321.35
5A	AX111583791	609690326	321.35
5A	AX111037319	611640792	321.86
5A	AX110983833	611696214	322.84
5A	AX110414471	611824503	323.35
5A	AX110399181	612978567	323.35
5A	AX111680823	612185468	323.35
5A	AX109406000	611646237	323.35
5A	AX111589665	617240748	324.35
5A	AX110516996	619089773	324.84
5A	AX110988643	617236239	325.84
5A	AX109341558	617019058	326.34
5A	AX109328713	617078911	328.82
5A	AX109273136	637055136	337.46
5A	AX110647322	636418716	337.95
5A	AX109972331	637051436	338.44
5A	AX111190259	636650209	340.4
5A	AX109316072	635440046	340.9
5A	AX109408919	631660443	341.9
5A	AX111564083	631665398	342.89
5A	AX111108955	667066349	364.07
5A	AX111038387	670498337	365.6
5A	AX109965739	670565662	366.58
5A	AX111562833	670562276	367.07
5A	AX110577641	670543777	367.56
5A	AX109414961	680734835	381.14
5A	AX109829087	681000225	386.85
5A	AX110578626	687088938	391.35
5A	AX109875876	688133545	391.35
5A	AX108737654	688070569	391.35
5A	AX108933860	688442002	392.33
5A	AX110480724	689220799	398.54
5A	AX109859146	689186466	399.04
5A	AX109066543	689412500	401.06
5A	AX109275049	690015491	404.06
5A	AX110563735	689901580	405.05
5A	AX109857944	692461596	408.49
5A	AX111550395	708289985	413.4
5A	AX109911223	702081022	413.89
5A	AX111000791	702088944	414.85
5A	AX109300899	708745564	415.81
5A	AX110997337	706002047	417.78
5A	AX109320027	706151849	417.78
5A	AX109482209	708352816	417.78
5A	AX108758468	708818082	418.29
5A	AX108838818	703350565	418.81
5A	AX111124843	703212631	418.81
5A	AX109600316	702567363	418.81
5A	AX110921010	706026483	419.29
5A	AX109841387	702987090	420.26
5A	AX110935482	704870362	420.26
5A	AX110410143	703342668	420.26
5A	AX111012834	705405139	420.26
5A	AX108861845	704946663	420.26
5A	AX111574074	659367534	420.76
5A	AX110427490	702523549	421.76
5A	AX110488096	706156348	422.23
5A	AX109039642	708395136	423.23
5A	AX109418855	704832070	423.74
5A	AX111528191	705301498	424.26
5A	AX110379215	704513709	425.31
5A	AX110952888	703658477	425.31
5A	AX110020349	704003892	425.31
5A	AX109000647	706084532	425.81
5A	AX109980780	708795336	426.31
5A	AX110981119	704952069	426.86
5A	AX111553933	704864131	427.39
5A	AX110524695	706652424	427.87
5A	AX109814922	704859701	428.87
5A	AX110914389	703238025	429.88
5A	AX110539536	704447772	430.37
5A	AX111018251	704827005	430.87
5A	AX108751490	704535018	431.37
5A	AX109464648	704838654	432.44
5B	AX109366800	700027117	0
5B	AX108772938	696986301	4.55
5B	AX108880962	597286763	48.94
5B	AX109404412	591134765	56.1
5B	AX109430456	590152190	58.04
5B	AX109559173	586726850	61.93
5B	AX108857263	582834253	65.33
5B	AX110984257	536199891	88.01
5B	AX108976112	536236535	88.52
5B	AX109286283	518078921	99.47
5B	AX111002705	519020687	101.46
5B	AX111039023	493740534	110.69
5B	AX111002136	493562317	110.69
5B	AX110421918	490852219	114.63
5B	AX108955618	490738312	114.63
5B	AX110404958	490078345	114.63
5B	AX110507901	489987339	114.63
[truncated: 1,460 more rows]
